# Supplementary material for: Anti-SARS-CoV-2 Activity of Polysaccharides Extracted from Halymenia floresii and Solieria chordalis (Rhodophyta)
Source: Mar Drugs. 2023 Jun 6;21(6):348. doi: 10.3390/md21060348 (PMC10305432; doi:10.3390/md21060348)
Supplement: Supplementary file 1 [file marinedrugs-21-00348-s001.zip]

Archive with 1 entries (1 files):
- marinedrugs-2356633-supplementary.pdf
